# Supplementary material for: Beyond Contagion: Reality Mining Reveals Complex Patterns of Social Influence
Source: PLoS One. 2015 Aug 27;10(8):e0135740. doi: 10.1371/journal.pone.0135740 (PMC4551670; doi:10.1371/journal.pone.0135740)
Supplement: S1 Datasets — (ZIP) [file pone.0135740.s002.zip]

Archive with 7 entries (7 files):
- lna.sav
- ext.sav
- cons.sav
- creat.sav
- es.sav
- agr.sav
- hpa.sav
